# Supplementary material for: The Identification and Gene Mapping of Spotted Leaf Mutant spl43 in Rice
Source: Int J Mol Sci. 2024 Jun 17;25(12):6637. doi: 10.3390/ijms25126637 (PMC11203680; doi:10.3390/ijms25126637)
Supplement: Supplementary file 1 [file ijms-25-06637-s001.zip]

Archive with 2 entries (2 files):
- ijms-3011203-supplementary.pdf
- ijms-3011203-supplementary.xlsx
