# Supplementary material for: The Identification and Gene Mapping of Spotted Leaf Mutant spl43 in Rice
Source: Int J Mol Sci. 2024 Jun 17;25(12):6637. doi: 10.3390/ijms25126637 (PMC11203680; doi:10.3390/ijms25126637)
Supplement: Supplementary file 1 [file ijms-25-06637-s001.zip › ijms-3011203-supplementary.xlsx]

## Sheet: Sheet2
Table S2 List of 200 primers used for parental screening and primary mapping
Primer name	Forward Primer (5'-3')	Reverse Primer (5'-3')	Chromosome
RM246	CGAGCTCCATCAGCCATTCAGC	ACTTGAGAGCGAGATTGGGAATCG	1
RM10176	AGCACCATCAGCTCAGCTACTCC	GAAGGCTTCTGTCAAGACGATCC	1
RM259	TGGAGTTTGAGAGGAGGG	CTTGTTGCATGGTGCCATGT	1
RM6466	CGAACGAGAACTCCCTCATG	ATTGCACCAAGAGGAGATCG	1
RM10917	CACCATTGCCTTTACTTGCTTCC	AGCAGCCAGTCATCGTGTTGG	1
RM466	TCCATCACCACATTCCCC	ACCCTTCTCTCGCTCTCTCC	1
RM129	TCTCTCCGGAGCCAAGGCGAGG	CGAGCCACGACGCGATGTACCC	1
RM5	TGCAACTTCTAGCTGCTCGA	GCATCCGATCTTGATGGG	1
RM237	CAAATCCCGACTGCTGTCC	TGGGAAGAGAGCACTACAGC	1
RM5954	CTCGTCCTCAAGTGCCTCTC	TCGACTCCTACTCCGACTCC	1
RM297	TCTTTGGAGGCGAGCTGAG	CGAAGGGTACATCTGCTTAG	1
RM11794	AGGGAGAGAGGAGGAGGGAGTAGG	GCTAAACACACCAGCGTCTTGG	1
RM265	CGAGTTCGTCCAAGTGAGC	CATCCACCATTCCACCAATC	1
RM12233	CTTGAGTTCGAAGCGAGAAGACG	CACTTGAGCTCGAGACGTAGCC	1
RM12282	CTAGCTAGTCAAACAAGGTAGTCC	CTAGTGTGGCGAGTAGTAGTGG	1
RM12284	CAGCACGAACAGACAGGATGG	AGGAAGAAGAAGCAGCGATTCC	1
RM110	TCGAAGCCATCCACCAACGAAG	TCCGTACGCCGACGAGGTCGAG	2
RM12595	GCATTGTTTCTTGTTGGGATGG	ACTGAAGTTGGTGTGGCTCTGC	2
RM1347	AACAAATTAAACTGCCAAG	GTCTTATCATCAGAACTGGA	2
RM5780	GCTGCTGCATCTTCTACTGC	ACGCACATGCCTAAGCCTAG	2
RM203	CCTATCCCATTAGCCAAACATTGC	GATTTACCTCGACGCCAACCTG	2
RM71	CTAGAGGCGAAAACGAGATG	GGGTGGGCGAGGTAATAATG	2
RM324	CTGATTCCACACACTTGTGC	GATTCCACGTCAGGATCTTC	2
RM262	CATTCCGTCTCGGCTCAACT	CAGAGCAAGGTGGCTTGC	2
RM13453	ACGCAAATTCGAGAAAGAGTGC	GAGTTTCCACCTCGTCAGTTTGC	2
RM263	CCCAGGCTAGCTCATGAACC	GCTACGTTTGAGCTACCACG	2
RM7511	GAAGCCATGTCCCTTTTCTG	CACAGCGAACGTGATGTCTC	2
RM13761	ATCCATCCTCAGACACACATGG	GAATTCCTGATATTCTCGCGTAGC	2
RM13843	CTCGACGCTGATCGACGACTCC	AGGAAGGATGGGTGCACAGTGG	2
RM13881	CTTGCCCAAAGATCAAGAATGC	GGCCCATAATTGTAGGAAACTGC	2
RM6	GTCCCCTCCACCCAATTC	TCGTCTACTGTTGGCTGCAC	2
RM250	GGTTCAAACCAAGCTGATCA	GATGAAGGCCTTCCACGCAG	2
RM14229	CCCAACCTTAATTCCTCCATCTGC	CCCATGGCCTTCCAAATTAAGG	2
RM60	AGTCCCATGTTCCACTTCCG	ATGGCTACTGCCTGTACTAC	3
RM22	GGTTTGGGAGCCCATAATCT	CTGGGCTTCTTTCACTCGTC	3
RM81	GAGTGCTTGTGCAAGATCCA	CTTCTTCACTCATGCAGTTC	3
RM14367	AGAACCGGTAACCCTCACAATCC	CCTCAAGTAGCAGCAATGTATACGG	3
RM14412	CTTTGGTGGGTGTTGGGCTTGG	TGGACTTGGCCGCTGTTCTGG	3
RM5444	AACGTACCAGTCGCTGGTTC	CCCGTGATTTCCTCCGAC	3
RM218	TGGTCAAACCAAGGTCCTTC	GACATACATTCTACCCCCGG	3
RM7	TTCGCCATGAAGTCTCTCG	CCTCCCATCATTTCGTTGTT	3
RM563	CGACCCTAGGGTTTCTCC	CTCGACGTCGTGGAAAGC	3
RM14870	CTCCATGGTGAGGTAGCAAGTGG	CTACCTCATGCTGGCCTTCTAGC	3
RM15236	CACTCCCTCCTCTCTCCTCTCC	GTTGGTTGGTCGGTTGCTTACC	3
RM156	GCCGCACCCTCACTCCCTCCTC	TCTTGCCGGAGCGCTTGAGGTG	3
RM16	CGCTAGGGCAGCATCTAAA	AACACAGCAGGTACGCGC	3
RM7097	GGGAGGAGGAGAGGAGATTG	TTAGGCCTGCACTTTTGGAG	3
RM143	GTCCCGAACCCTAGCCCGAGGG	AGAGGCCCTCCACATGGCGACC	3
RM6876	CTACCATGTCAGGCCGAGG	GTGCTTTCAGCAACAGCAAG	3
RM514	AGATTGATCTCCCATTCCCC	CACGAGCATATTACTAGTGG	3
RM7585	CCTCCTCCCTCGACTACCTC	GGTGTGTCGGTGTGATATGC	4
RM5414	ACCATGGTTCAAGAGTGAAA	ACAGCTCAACCTGTTGAGTG	4
RM16508	TTCATTGTCATCGCCTCATTGG	ACAGGTACAGCTGGGTAGAGAGAAGC	4
RM5953	AAACTTTCTGTGATGGTATC	ATCCTTGTCTAGAATTGACA	4
RM16626	ACATGATTGCTGGCTTGCTTACC	GCCACGCAGTGTTGTTTCAGC	4
RM3317	AGCAACCTGACAGAAGAATG	TCTCGTTGAGTTGGAAGAAG	4
RM16724	TGTAGTGTGGTAGTCTGATCGTTGC	TTCTAGAAGCCCTATGCCTTATCC	4
RM471	ACGCACAAGCAGATGATGAG	GGGAGAAGACGAATGTTTGC	4
RM1359	CTCGCGAGGAAGAAGACAAC	CGCCGGCTGGTTAATTAATC	4
RM3708	AAGCGTAAGACGACGAGACC	TTTCATTTGGGCTGCACC	4
RM241	GAGCCAAATAAGATCGCTGA	TGCAAGCAGCAGATTTAGTG	4
RM451	GATCCCCTCCGTCAAACAC	CCCTTCTCCTTTCCTCAACC	4
RM6992	ATTACCTGCTTTCCCACTGC	CTCACGTGTACTGCCAATCC	4
RM3836	ACTGTGGAGTACAGGTCGGC	GAAACGGAAACGAAACCCTC	4
RM348	CCGCTACTAATAGCAGAGAG	GGAGCTTTGTTCTTGCGAAC	4
RM1112	TCAGGACACATGGCCCTTAC	CAGCTCCTGACAGAGCACAC	4
RM3399	GACGCTTCTCAACGCCAC	TCTCCTCCCTCCCTCTTGTC	4
RM159	GGGGCACTGGCAAGGGTGAAGG	GCTTGTGCTTCTCTCTCTCTCTCTCTCTC	5
RM267	TGCAGACATAGAGAAGGAAGTG	AGCAACAGCACAACTTGATG	5
RM437	ACACCAACCAGATCAGGGAG	TGCTCGTCAATGGTGAGTTC	5
RM3328	TCTACTCGTGCAGCTTGTGC	GAAGCAGCAAGAAAGGGATG	5
RM169	TGGCTGGCTCCGTGGGTAGCTG	TCCCGTTGCCGTTCATCCCTCC	5
RM18205	GGTGGGTCTAATGCCCGAACG	GGACATGCGAAACAAGAGAACACG	5
RM249	GGCGTAAAGGTTTTGCATGT	ATGATGCCATGAAGGTCAGC	5
RM18270	GTGTACATCCTGTTGTTGACTGC	AAGAACATCTCTCCTTCTGTGC	5
RM6229	CGAGGGGATTCGATCGAC	ATCCCTTCACACTGCTCCAC	5
RM18354	TACCCTATGCGCCATAGTTGC	CCGGCACTACACTGGTTCTCC	5
RM18522	ACCTCCTCGCTCGTCTCTCTCC	CCTGCCTCGTGAAGTTGAGAGC	5
RM18550	CCGAGATTGCAAGAATGAAGACAACC	GCTGGCCATCGAGATGTTCG	5
RM163	ATCCATGTGCGCCTTTATGAGGA	CGCTACCTCCTTCACTTACTAGT	5
RM305	TACTGCCAAAGGCGAGCTTC	GTGAGAGGCTACAGCTAACC	5
RM3575	CCTGGAATGATGATGGAAGG	GTTTTGCTTCCTGGAAGTGC	5
RM6972	GCTCTCCTGTGGGTTTTCAG	CATGGTGCTCCTACTGGTTG	5
RM334	GTTCAGTGTTCAGTGCCACC	GACTTTGATCTTTGGTGGACG	5
RM469	AGCTGAACAAGCCCTGAAAG	GACTTGGGCAGTGTGACATG	6
RM190	CTTTGTCTATCTCAAGACAC	TTGCAGATGTTCTTCCTGATG	6
RM19410	TGCTGATTGCTCACTACTTCATCC	GCGGGATACCATGGTCTAAAGG	6
RM585	CAGTCTTGCTCCGTTTGTTG	CTGTGACTGACTTGGTCATAGG	6
RM584	AGAAAGTGGATCAGGAAGGC	GATCCTGCAGGTAACCACAC	6
RM50	ACTGTACCGGTCGAAGACG	AAATTCCACGTCAGCCTCC	6
RM3438	TCTTCTTCCTCCTTCCCCTC	GGCAGGGTAAAGGCTAGAGG	6
RM539	GAGCGTCCTTGTTAAAACCG	AGTAGGGTATCACGCATCCG	6
RM19736	AAGGTCCGCAGTCCAAGAATCG	GCCAAGAACCGCTAGGATTAGGC	6
RM136	GAGAGCTCAGCTGCTGCCTCTAGC	GAGGAGCGCCACGGTGTACGCC	6
RM19784	GAGTTCTCTCCCTGGCTTCTGC	TCTTCAAACAGCCATCTGACACG	6
RM19795	TAGTAGTTGGCATCTCCGGTTGC	CAAGCGGCCACTACGTATAGTACC	6
RM3183	GCTCCACAGAAAAGCAAAGC	TGCAACAGTAGCTGTAGCCG	6
RM5745	ATGCCAAGTGGACGATGTAC	ACATGTGGGTAGTGGGATGG	6
RM1340	TCCAAACTAGTGGGAACGC	CTCAACGCCATGAACCTC	6
RM6298	TTGTCGTCCTCCTTCTGACC	ACAGCGAGAAGACGACGAAG	6
RM345	ATTGGTAGCTCAATGCAAGC	GTGCAACAACCCCACATG	6
RM20827	GTAGTAGCATGTCCATTGTTGAGG	GCATTCCTACTTCAGGTTTCTGC	7
RM3325	GGAGCCCTGAACTTTTTGTG	GGGGAATCCTACTTGCTTCC	7
RM5752	CATCTCAACCTGCGAGGAAG	CTGAGAGAGACACACACAGCG	7
RM481	TAGCTAGCCGATTGAATGGC	CTCCACCTCCTATGTTGTTG	7
RM8262	CATTAGCCGTGGTGTATTTG	TTTCATCCCTAGTGCCAAC	7
RM3859	TTGCAGATCGGTTTCCACTG	GGTCCTGGATTCATGGTGTC	7
RM1377	ATTAGATACATCAGCGGGGG	GCTGCTGTACGATGTGATCC	7
RM21443	AAATGCGTGAGAGGCGGAGACC	AAACCTCTCTTCCGCCACAAGTCC	7
RM21755	TGTACTGGTTTCTGAGAGTTGAGG	CATTCAATCGACCAGACTAACG	7
RM3826	TTAGCTTTCCTCCAGTCTCC	ACGGGTATCTGAAACACAAC	7
RM21930	TAGCTGTTGTGCATGATGTTCG	GCTGGACTCCTCTTGATCTCTCC	7
RM473	TATCCTCGTCTCCATCGCTC	AAGGATGTGGCGGTAGAATG	7
RM8261	GACGACTGGATGGTACGAC	TGCTTCTCCTGCAAACAC	7
RM5455	CTCGGCCTGACTAGTCGATC	TGATGGCGATCCTGTGATAG	7
RM1209	CCCAATGATTTGGTACTGCC	GCCCCAGCTAATTCTTGATG	7
RM1306	TGCCAATTACCTTCCCGTAC	TGCTCCGTATTGCTGCTATG	7
RM172	TGCAGCTGCGCCACAGCCATAG	CAACCACGACACCGCCGTGTTG	7
RM337	GTAGGAAAGGAAGGGCAGAG	CGATAGATAGCTAGATGTGGCC	8
RM22464	AATACCACCTCCAACATTGCTCTTGC	GCATCCCGGAAGAGGAGAAGG	8
RM25	GGAAAGAATGATCTTTTCATGG	CTACCATCAAAACCAATGTTC	8
RM8243	CTCGTGCAACCATTATATTC	ACCTTAGCTGTCCTGAATTG	8
RM22832	ACGCCACACCTCTCCTCATCTCC	AGATCGATCCATGCCGCTAGTGC	8
RM137	GACATCGCCACCAGCCCACCAC	CGGGTGGTCCCCGAGGATCTTG	8
RM339	GTAATCGATGCTGTGGGAAG	GAGTCATGTGATAGCCGATATG	8
RM23077	TGTTTGGGACCTTAGTGATTGG	CATGATGCCATGGTGTTAAAGG	8
RM5808	AGAAAGAGGAGGGGGAAGTG	CCATCGAGACATCCATCTCC	8
RM195	AGAAAGAGAGGCCGTCGGCGGC	GGGCTCACCCCCAAACCTGCAG	8
RM23304	CAGGCTTGTTTATTCTGCAACTCC	ATGAAGTGCTCGATCGTCATGG	8
RM23360	AGCATGTTCAACTTCAGGTGTCG	TGCAGATGCTAGTGTAGACCAAGG	8
RM80	TTGAAGGCGCTGAAGGAG	CATCAACCTCGTCTTCACCG	8
RM23407	GCAGTGGCAGGGTTGTAAATTGG	CATTGGGATCCTCCGACACC	8
RM502	GCGATCGATGGCTACGAC	ACAACCCAACAAGAAGGACG	8
RM447	CCCTTGTGCTGTCTCCTCTC	ACGGGCTTCTTCTCCTTCTC	8
RM264	GTTGCGTCCTACTGCTACTTC	GATCCGTGTCGATGATTAGC	8
RM23654	CTCCGATGCCTTCTTCCTCTTGC	AAAGGGAGTAGCAAGCCGAGTGG	9
RM23668	TGCATAGCATATCAACTAGCCCTACC	GCTGAAACAGAATGAAAGCACAGC	9
RM5688	GCAGTGTCCAACCATCTGTG	ATCTGGTCACCCTTTGCTTG	9
RM23804	GAGCCGACTCAATCCAATCCTCTCC	ATCGTCTTCCAAGCAAGTGCAAGC	9
RM464	AACGGGCACATTCTGTCTTC	TGGAAGACCTGATCGTTTCC	9
RM1328	GAATGGGATTAGACGATTTG	CCATGAGTGACATCAAAAGG	9
RM7038	AGGTGGTGAGGGTGAACTTG	TGGGATTAGAGCTTTGGTGG	9
RM6444	GGGGGTGGTAAGAAGAGGAG	TAATCCACGATGGACTGCAG	9
RM6051	AGGCTGATCCAAGATCCATG	CCCGGAGGCTGATTCTTG	9
RM566	ACCCAACTACGATCAGCTCG	CTCCAGGAACACGCTCTTTC	9
RM5122	CTCGCAATTTATACGTAATC	CTCACGAAATAAAATGAGTG	9
RM7048	CAACCCCTAATTTCACGCTC	GACTTCACTGGCACTGGATG	9
RM108	TCTCTTGCGCGCACACTGGCAC	CGTGCACCACCACCACCACCAC	9
RM3249	GCCCTTTTCTTCTCCACTCC	AGACACTGTCACAGCTTCAGC	9
RM215	CAAAATGGAGCAGCAAGAGC	TGAGCACCTCCTTCTCTGTAG	9
RM7306	TCGATCCAACGCTAGCTACC	CGGAATGGGGAGGAGATC	9
RM1026	GCCTCTGGCAGAATAGCATC	TATCACTTTGCTGCCTAGGC	9
RM7492	AGATGGTTGCCAAGAGCATG	GTCACGTGGCGATTTAGGAG	10
RM474	AAGATGTACGGGTGGCATTC	TATGAGCTGGTGAGCAATGG	10
RM25013	ACTGAGGTGAGGAGGTGATTTCG	CGAATGGTGATGACTACCACTGC	10
RM7217	TTTGTAGGATGACACGTGGC	CGGGATTTCAGTACCTCACG	10
RM6646	TGTTGGAGAACTGCTTGGTG	GGAGCGTCTACTGGCTGATC	10
RM2887	GATCAATATGATTTTTTTCA	TAGTCGATTACTATTGGGTA	10
RM311	TGGTAGTATAGGTACTAAACAT	TCCTATACACATACAAACATAC	10
RM3152	GGAAGAGGACAATCGACAG	GACTATCTTGAAAATTCCCATC	10
RM25268	ACACTTCCACGTCATCCACACG	AGGAGATCGAGGAGGTGTTCAGC	10
RM6124	TCACGAAGGTGAGACTGACG	CCCATGAATCACCACCACC	10
RM6868	TGAACATGCCGAGGAAGC	ATATAGAACCCAAAGCCCCC	10
RM1083	CCTTGATTGCAGCATCCG	TTGAGCCTTTTACGAGACGG	10
RM1375	CTACACGCGCAAACTCTGTC	ATGAAGGTCTAGGCTGCACC	10
RM3229	CTTGCAACTTGCAACGTCC	GCATAGCAAGAGGCCAAGAG	10
RM5629	AGCTCAACTCGACAACTCCC	CCATCTCCTCTTTCACCTCG	10
RM3451	CGGCGAGATAACAATTCTCC	GCGTGATGATATGGTATCGG	10
RM25893	GAAGAAGATGGCGATGAAACTTGG	CAGAGCGGAGATCCAGATTGACC	10
RM6335	CAAGTTTACGGCAGCTAGGC	GAGTGGAGCACAAGGAAAGG	11
RM3225	TCGATCGATAGAGGATTGGG	CTCATTAACTTCTTCCGCGG	11
RM3717	AGCTCTACCTTTGCTGTCGG	AACTCCCTAGACCCACCTGC	11
RM3668	AGGAGGGAATCGTTCACAAG	GATCGTCTTCAACCTCCAGC	11
RM4484	CACTTTATCAAATCGCAATG	CAGTTCGTCCCAAAATAAAT	11
RM1124	AAGCTATCCCCCTTTTTGGC	AGGGATCGGTAGACCCAATC	11
RM167	GATCCAGCGTGAGGAACACGT	AGTCCGACCACAAGGTGCGTTGTC	11
RM441	ACACCAGAGAGAGAGAGAGAGAG	TCTGCAACGGCTGATAGATG	11
RM3701	GAGCTAGAGGGAGGAGGTGC	TTGACTGATAGCCGATTGGG	11
RM5731	CGATGCACCTAGCGCATC	CCTCCACCCTAAGCTTCTCC	11
RM287	TTCCCTGTTAAGAGAGAAATC	GTGTATTTGGTGAAAGCAAC	11
RM229	CACTCACACGAACGACTGAC	CGCAGGTTCTTGTGAAATGT	11
RM206	CCCATGCGTTTAACTATTCT	CGTTCCATCGATCCGTATGG	11
RM254	AGCCCCGAATAAATCCACCT	CTGGAGGAGCATTTGGTAGC	11
RM1233	GTGTAAATCATGGGCACGTG	AGATTGGCTCCTGAAGAAGG	11
RM144	TGCCCTGGCGCAAATTTGATCC	GCTAGAGGAGATCAGATGGTAGTGCATG	11
RM20	ATCTTGTCCCTGCAGGTCAT	GAAACAGAGGCACATTTCATTG	12
RM247	TAGTGCCGATCGATGTAACG	CATATGGTTTTGACAAAGCG	12
RM6296	TCTTGCCTCGCTAGGGTTAG	CCCACGTTTCTCTTGTCCTC	12
RM491	ACATGATGCGTAGCGAGTTG	CTCTCCCTTCCCAATTCCTC	12
RM7119	AGGCTGAGGCTTATAGGCAG	GGATGATACAACTTGACCCC	12
RM101	GTGAATGGTCAAGTGACTTAGGTGGC	ACACAACATGTTCCCTCCCATGC	12
RM28064	AGGAGCGTTTGTACGAGAACACATGG	CGCCGCCACCTAATTGTACACC	12
RM28090	ATCGATCCTCAAGGCAGCATGG	GGCTTGGAAGTTCAGGCACAGG	12
RM519	AGAGAGCCCCTAAATTTCCG	AGGTACGCTCACCTGTGGAC	12
RM463	TTCCCCTCCTTTTATGGTGC	TGTTCTCCTCAGTCACTGCG	12
RM28510	CGCTCGCGCAATTAGTATATCG	GCAGGCAGACTTGCTTGTTCG	12
RM28602	CCTCTGTGCTCCTCTATTCTTTGG	CATGTCCGTCGATCTTGTAATGC	12
RM235	AGAAGCTAGGGCTAACGAAC	TCACCTGGTCAGCCTCTTTC	12
RM17	TGCCCTGTTATTTTCTTCTCTC	GGTGATCCTTTCCCATTTCA	12
